# Supplementary material for: Does the Heart Fall Asleep?—Diurnal Variations in Heart Rate Variability in Patients with Disorders of Consciousness
Source: Brain Sci. 2022 Mar 11;12(3):375. doi: 10.3390/brainsci12030375 (PMC8946070; doi:10.3390/brainsci12030375)
Supplement: Supplementary file 1 [file brainsci-12-00375-s001.zip]

Archive with 1 entries (1 files):
- Supplements_Brain Sciences_HRV in patients with DOC_Angerer et al.pdf
